# Supplementary material for: Does physical and social neighborhood environment matter for two-year changes in functional abilities and cognitive function in the oldest old?
Source: J Gerontol B Psychol Sci Soc Sci. 2025 Sep 23;80(12):gbaf182. doi: 10.1093/geronb/gbaf182 (PMC12605762; doi:10.1093/geronb/gbaf182)
Supplement: gbaf182_Supplementary_Data [file gbaf182_supplementary_data.zip]

Archive with 1 entries (1 files):
- JGSS suppl Zimmermann & Hülür.docx
